# Supplementary material for: Comprehensive analysis of autophagy related long non-coding RNAs in prognosis, immunity, and treatment of muscular invasive bladder cancer
Source: Sci Rep. 2022 Jul 4;12:11242. doi: 10.1038/s41598-022-13952-1 (PMC9253343; doi:10.1038/s41598-022-13952-1)
Supplement: Supplementary file 1 — Supplementary Information. [file 41598_2022_13952_MOESM1_ESM.xlsx]

## Sheet: Sheet1
Supplementary Table1.The expression and coefficient of each lncRNA in the signature
	MAFG-DT	XIST	NEAT1	NR2F1-AS1	HCP5	AC024060.1	AC105942.1
coefficient	0.103615	0.0595053	0.00231596	0.577001	-0.0402178	-0.148524	0.0552583
TCGA-E7-A97P	0.46065	0.0156339	9.9655	1.67758	27.6403	2.5644	2.54178
TCGA-DK-A3IN	4.37158	0.00431324	3.19636	0.433404	5.3068	3.31783	2.34026
TCGA-E5-A4U1	8.08779	0.0015414	41.2885	0.0350663	2.01794	33.8933	0.449593
TCGA-FD-A5BV	7.33654	4.9997	18.0443	1.21736	0.936926	6.30489	3.94235
TCGA-DK-A2I4	2.28254	0.0040366	16.4425	0.602415	36.463	3.42458	2.48727
TCGA-UY-A78M	4.27184	0.558556	10.4175	0.258595	2.08114	8.08997	2.32736
TCGA-XF-AAMT	1.75931	5.23299	48.5483	0.870642	18.2558	2.44008	3.10945
TCGA-CF-A47S	2.09294	0.00342534	24.4017	0.0852025	3.06538	7.34429	0.786006
TCGA-E7-A5KF	0.959659	0.00938603	45.092	0.0255895	6.04899	4.10204	0.0675089
TCGA-S5-A6DX	5.31965	0.00172687	38.2535	0.263587	5.38719	9.54096	4.9001
TCGA-XF-A9T5	1.89943	1.67243	9.59316	0.153204	36.1669	3.24653	1.59917
TCGA-CF-A3MI	2.00789	7.2e-05	16.2188	0.146212	2.95066	12.0127	0.6947
TCGA-XF-AAMZ	3.16932	2.54717	5.61439	0.188973	2.42738	3.6863	1.40258
TCGA-XF-A9T4	1.54342	0.0110419	10.5996	2.3466	34.0091	2.4058	1.43724
TCGA-UY-A8OB	2.19204	8.29e-05	30.4646	0.147585	32.6369	3.05019	4.15158
TCGA-DK-A1A5	2.04095	0.00537506	7.77583	0.353466	18.91	2.91723	5.09859
TCGA-SY-A9G0	2.07492	0.00877974	32.2285	0.903279	4.10013	6.43079	7.59485
TCGA-GV-A40G	7.76954	0.00244121	27.0328	0.105707	1.51209	11.8741	1.21948
TCGA-BL-A13J	0.63723	0.000117099	1678.04	0.221877	6.31629	4.27241	3.06141
TCGA-ZF-AA54	1.48264	0.0162546	19.0464	3.83557	13.8976	3.42974	1.13633
TCGA-XF-AAN4	1.11481	2.22295	22.7281	1.40037	7.71253	5.75749	11.5121
TCGA-4Z-AA7N	0.852014	0.0112502	25.5528	0.497391	24.6185	4.40731	3.40396
TCGA-HQ-A2OE	1.41746	0.00279453	11.4455	0.0308867	1.79266	2.44425	1.12357
TCGA-GV-A3JV	2.17165	0.00239863	32.8596	0.323633	8.2126	4.63962	1.46027
TCGA-XF-A9T8	0.688772	0.011478	17.7805	0.940526	30.5424	1.32876	1.47594
TCGA-CF-A8HY	5.93102	0.041991	11.8258	0.827343	1.97137	10.3366	0.847819
TCGA-4Z-AA7W	0.639748	0.0298799	10.7265	0.121921	34.7709	5.52298	1.52382
TCGA-FD-A43U	6.95392	0.00265546	18.0942	0.289117	7.42402	9.28641	5.81531
TCGA-E7-A5KE	5.12631	19.4866	51.7918	0.196133	0.475918	7.75779	2.80229
TCGA-ZF-AA4V	1.65963	4.95e-05	18.2766	0.118015	4.25212	7.56585	3.03878
TCGA-ZF-AA53	1.67614	0.0542937	14.1505	0.391899	22.4273	3.60468	1.40771
TCGA-BL-A13I	2.66754	33.3106	314.014	0.142201	7.36742	4.16483	1.67152
TCGA-CU-A72E	3.04644	0.00163218	19.2973	0.751208	1.61501	3.94533	1.87337
TCGA-CF-A47W	3.03259	0.0139242	18.4945	0.152501	4.31999	9.95657	1.01163
TCGA-CF-A47X	1.88388	0.0018271	66.2239	0.473375	4.58748	9.02504	1.72651
TCGA-CU-A0YO	1.10573	5.52e-05	6.70919	0.341116	15.9777	1.57321	3.00371
TCGA-DK-AA77	2.71135	6.19e-05	19.52	1.61134	19.1683	5.69805	1.10223
TCGA-BT-A20O	2.46102	4.97e-05	15.7788	0.928315	32.0363	1.89208	3.51047
TCGA-ZF-A9R1	5.02946	4.36e-05	18.0515	0.832487	1.64691	5.09371	1.64598
TCGA-C4-A0F7	2.72026	0.00661821	9.30007	0.475547	4.37703	2.13579	1.63207
TCGA-C4-A0F0	1.53232	0.08012	1.9738	0.673359	9.20642	2.83374	1.74847
TCGA-ZF-A9R5	0.348722	0.00926483	119.766	0.0600514	25.901	11.6024	0.732216
TCGA-BT-A42E	1.28186	0.00206232	79.546	0.0793013	17.3953	2.42992	1.06139
TCGA-ZF-AA4R	2.1799	4.53e-05	8.95578	0.332605	27.3248	3.91522	7.75155
TCGA-E7-A7DU	1.32019	7.06e-05	37.9264	0.131756	2.92751	13.5085	0.449593
TCGA-DK-A3WY	1.93443	1.72018	13.038	0.367543	32.6369	6.33008	3.54638
TCGA-BT-A20V	6.01319	2.21822	6.98448	0.247751	11.1469	2.54309	8.68485
TCGA-K4-A3WV	4.44927	0.113812	21.4434	0.0156581	12.6711	3.38724	3.44985
TCGA-GU-AATQ	6.68151	0.0307748	32.8363	1.06483	8.24507	2.52028	2.98408
TCGA-CF-A3MF	0.871918	0.0239204	68.0306	0.0660837	1.2649	28.0439	0.987852
TCGA-DK-A3IS	2.31441	5.53e-05	16.4596	0.412774	29.2336	7.68009	0.657056
TCGA-BT-A20N	6.27965	7.08e-05	9.20885	0.439846	2.18165	2.59787	2.00239
TCGA-BT-A3PJ	2.39261	0.00992307	13.8019	0.414473	46.0243	1.85757	1.80934
TCGA-GC-A3OO	2.26798	0.00545485	13.2921	0.569642	3.58086	3.37973	4.23883
TCGA-XF-AAN5	0.684032	4.39215	109.616	0.890474	34.9962	3.867	1.25946
TCGA-FD-A3SN	4.65923	5.04e-05	9.85462	0.715508	7.8813	3.54377	5.76438
TCGA-E7-A4IJ	0.398793	6.59e-05	26.3005	0.132709	10.4693	7.50909	2.91797
TCGA-FD-A6TE	1.84612	0	64.1789	0.0482732	27.4356	6.52425	4.9097
TCGA-FD-A6TB	4.325	1.55845	32.1855	0.315872	16.4484	3.53335	4.27908
TCGA-XF-AAN3	0.728237	0.000743085	28.6578	0.175636	7.09343	3.75344	1.95218
TCGA-XF-A9SY	1.53764	1.98297	27.2007	0.319615	18.396	2.14658	1.3964
TCGA-FD-A5BZ	8.08779	3.25551	23.6555	0.741706	2.33589	2.29361	7.3421
TCGA-BT-A20P	6.27179	4.16873	66.7097	0.869893	9.36842	13.1242	2.65808
TCGA-DK-A3IK	6.37517	0.00207899	24.7848	0.227809	4.72226	11.4025	4.67311
TCGA-C4-A0F6	3.57187	7.41852	13.6476	0.354705	4.09914	2.74926	5.24684
TCGA-FD-A3B6	4.62704	5.11e-05	19.992	0.27949	43.5328	4.92951	3.85189
TCGA-GU-A764	0.694918	0.00293023	10.9723	0.257866	3.66807	3.65554	8.56283
TCGA-GU-A42R	1.70091	0.000923555	73.457	0.48625	1.35783	7.96839	0.250116
TCGA-4Z-AA7M	6.26863	0.00481621	64.9068	0.0534612	1.6109	13.5616	2.63291
TCGA-XF-A8HH	3.3662	3.87084	102.205	0.335023	1.88791	12.3161	9.6366
TCGA-C4-A0EZ	11.2881	1.67523	1.01221	0.50669	1.07013	5.97025	4.01776
TCGA-XF-AAML	7.15731	7.04e-05	10.6881	0.0386116	32.4651	3.61511	4.70531
TCGA-ZF-AA58	1.69226	0.286371	19.3714	0.304312	44.5805	4.66165	7.09516
TCGA-G2-AA3F	1.55576	0.0124635	10.3426	0.116769	1.10675	8.27661	2.14034
TCGA-FJ-A871	5.28776	0.0125122	8.68485	1.58579	1.54956	5.60905	1.78926
TCGA-ZF-A9RN	10.7361	1.16896	4.88831	0.799181	13.5085	2.9955	13.5707
TCGA-GC-A3RB	2.83883	0.00648347	6.08755	0.272773	26.5021	2.27824	2.3563
TCGA-UY-A9PF	2.48597	7.23e-05	32.2285	0.22566	3.1219	5.03435	10.7233
TCGA-DK-A1AB	1.12135	0.587602	4.79519	0.525808	19.5766	1.63444	6.69453
TCGA-BT-A20X	1.14362	0.00285354	7.60919	0.990606	14.5067	0.862294	0.726191
TCGA-2F-A9KT	4.33772	0.00605647	24.5558	0.265031	0.965273	9.73758	0.92132
TCGA-XF-A9T2	7.91022	0.0170208	16.1325	0.432712	3.28399	4.37481	13.1792
TCGA-BT-A2LB	2.52028	0.18568	13.352	0.328227	24.799	5.61591	1.93179
TCGA-DK-A2I6	4.63614	5.47e-05	6.72099	0.195872	10.6914	7.23307	1.10893
TCGA-ZF-AA4X	4.32296	0	88.7851	0.0413819	4.59411	6.20879	3.73884
TCGA-4Z-AA7S	1.33798	0.0140497	22.1547	0.125105	1.14627	4.76786	0.498486
TCGA-CF-A3MH	2.57582	5.73e-05	14.7644	1.78264	1.36102	4.19505	1.29604
TCGA-5N-A9KI	4.35026	0.391899	10.7707	0.366103	14.2285	4.471	9.40003
TCGA-XF-A9SL	2.48474	0.00936867	13.4944	1.41625	7.34799	5.02189	7.52235
TCGA-XF-AAN2	1.55801	7.11e-05	41.462	0.096771	22.7932	5.71928	0.525511
TCGA-CF-A9FL	1.43599	0.0106568	36.1111	1.74117	2.17342	8.70321	3.14592
TCGA-G2-AA3D	1.33573	0.00465883	32.4217	0.0636114	3.27517	5.58976	2.61586
TCGA-FD-A62S	2.80445	2.97669	10.0299	0.939955	10.4418	1.55256	4.28538
TCGA-E5-A2PC	3.15679	7.01368	40.1336	0.964566	44.0499	4.16873	1.39758
TCGA-DK-A3X2	4.00702	4.16e-05	17.0861	0.401409	1.82203	2.82781	0.385798
TCGA-DK-A1AD	1.64691	0.00261747	9.60664	0.243285	9.20369	6.87529	2.85638
TCGA-K4-A5RI	3.80608	2.05802	21.7873	1.42447	3.56842	2.02348	2.03419
TCGA-DK-A6AW	0.577246	6.82e-05	18.3583	0.524914	4.40947	6.96283	1.00572
TCGA-GC-A3BM	2.72865	0.00303495	26.8052	1.32019	15.579	3.36026	2.54375
TCGA-GV-A6ZA	2.53771	0.00365168	23.1323	0.110288	36.4076	9.78615	1.47296
TCGA-FD-A43N	2.469	0.00168002	18.0942	0.313469	4.24806	3.53246	3.7469
TCGA-XF-AAMJ	3.46303	6.55e-05	13.2489	0.696902	7.19597	4.88546	8.5882
TCGA-GU-A763	0.191489	5.58e-05	35.4082	0.0739853	13.2229	11.7998	2.1547
TCGA-FD-A5C0	4.41801	0.0162222	5.28908	0.436145	1.62511	2.78883	4.67421
TCGA-FD-A5BS	3.39394	0.0173696	16.272	0.529169	21.7363	5.71654	8.62595
TCGA-BT-A20W	3.52973	0	18.9903	0.199591	7.27588	4.98794	1.93394
TCGA-FD-A3B5	2.32913	0.00471323	37.4661	0.34078	18.5103	1.98464	1.13042
TCGA-PQ-A6FI	0.984847	0.00782854	58.2459	0.336016	53.527	3.31938	0.359062
TCGA-XF-A8HC	8.55581	0.0299931	146.62	0.0323844	3.45245	9.39726	1.51473
TCGA-LC-A66R	1.8394	0.0153567	12.3363	0.174652	50.1909	3.6312	1.41767
TCGA-E7-A8O7	0.965006	0.00415904	67.6126	0.313469	14.4964	3.84217	1.08546
TCGA-UY-A9PB	3.20506	0.0142572	20.4805	0.188631	55.3696	7.42402	3.01052
TCGA-FD-A6TI	0.466774	3.15e-05	53.527	0.310412	10.9203	2.76795	21.3066
TCGA-K4-A54R	1.94138	7.49e-05	8.99995	0.173451	4.58748	2.96188	6.78688
TCGA-DK-A1AA	0.435767	0.00540482	18.7241	0.463885	3.76983	3.42639	0.738994
TCGA-2F-A9KP	1.58186	0.00631245	26.9265	0.0750213	1.07411	5.72773	3.47155
TCGA-DK-A3IT	3.78344	4.76e-05	10.5845	0.25753	2.36505	3.38227	4.77143
TCGA-FD-A43P	4.21441	0.0250498	16.7856	0.188379	43.8846	16.1271	3.80608
TCGA-2F-A9KW	1.44011	10.3426	3.81646	0.243344	2.40076	3.69521	2.5604
TCGA-XF-AAME	1.72898	0.692919	20.9808	1.10156	12.8818	3.63471	3.60554
TCGA-XF-A9SI	0.806723	1.53546	12.8242	0.515877	22.5664	4.81697	3.97419
TCGA-GU-A42Q	5.87921	0.0110183	15.4511	0.533669	13.9112	0.995111	0.689326
TCGA-BT-A42F	0.556293	0.00623473	34.0827	0.0710261	8.78614	3.31822	0.692523
TCGA-XF-A9SW	3.03185	0.0282757	19.9135	1.69087	4.63028	10.7861	17.4159
TCGA-ZF-A9R4	1.31827	0.011539	27.0008	0.0830274	41.428	12.0467	2.41269
TCGA-BT-A0YX	2.95665	3.78159	19.1432	1.29121	7.58535	2.27696	0.517624
TCGA-FT-A3EE	6.37024	4.82041	11.8887	2.92166	2.60257	3.90862	0.901395
TCGA-ZF-A9R9	6.79692	7.08e-05	64.6403	1.08168	1.81382	5.08615	7.24596
TCGA-DK-A1A7	4.7165	0.378749	12.9649	0.233099	2.49843	7.79615	2.25022
TCGA-FD-A3SR	2.15246	0.00751313	28.2848	0.541856	18.8478	3.27113	11.2949
TCGA-GU-AATP	3.90482	0.0104739	26.7285	0.486727	23.4452	9.55182	3.57996
TCGA-XF-A9T3	5.60761	1.75088	27.5932	1.30692	22.7708	4.80446	4.12222
TCGA-PQ-A6FN	5.66318	0.135249	4.84769	0.353553	3.34699	3.75792	2.07717
TCGA-CF-A1HR	1.63907	6.45e-05	34.5153	0.270043	8.279	4.41158	2.60589
TCGA-E7-A3X6	0.945463	6.02e-05	20.6252	0.767926	76.4593	2.06887	1.41415
TCGA-DK-A3WW	0.330329	0.011901	61.6475	0.20571	50.9656	4.23474	0.452965
TCGA-K4-A3WS	1.71677	0.000952963	16.3388	0.575223	27.8483	8.61875	6.11168
TCGA-GC-A3YS	1.90049	0.00357545	18.8944	0.41254	13.5397	4.84182	4.88715
TCGA-GC-A4ZW	2.44425	0.0166939	5.73525	1.2128	23.6211	3.48476	4.55539
TCGA-K4-A4AB	1.13376	0.0118795	14.3869	1.68335	8.91234	2.83742	4.22857
TCGA-DK-A1AG	1.20679	0.00407892	58.9913	1.12521	8.71253	9.63396	0.556011
TCGA-GV-A3JZ	9.21906	0.409778	18.2987	0.54564	3.27026	6.30029	3.88118
TCGA-FD-A6TH	2.78596	0.00390322	13.9861	1.45859	4.19505	4.60309	8.21466
TCGA-DK-AA6W	7.3421	0.0382435	1.89108	0.673359	2.67893	4.31888	1.92753
TCGA-UY-A78N	7.25535	0.000780064	20.6077	0.250147	0.586956	9.90287	4.18591
TCGA-DK-AA75	7.26116	0.0228525	25.3361	0.0817665	1.85803	10.7769	1.6035
TCGA-ZF-AA5P	1.69323	0.0109765	30.1403	1.02073	11.4558	4.19505	10.8195
TCGA-K4-A4AC	3.76889	0.0166593	76.3149	0.219378	17.5517	4.04709	1.00724
TCGA-FD-A5C1	2.49378	0.239857	20.093	0.285669	32.5734	4.16771	2.83146
TCGA-2F-A9KO	0.851247	1.99e-05	37.1019	0.275138	64.6403	7.54604	2.1892
TCGA-DK-A3IM	1.86682	0.00622833	20.7926	0.0365304	8.81252	3.53506	0.770315
TCGA-FD-A3SS	6.0043	0.00233412	35.7422	0.104059	2.79514	4.29672	9.61771
TCGA-UY-A9PD	3.82977	0.0281878	34.541	0.266748	10.0182	7.96626	7.82343
TCGA-E7-A4XJ	5.18757	0.0367639	24.302	0.258382	0.747014	9.0474	1.89208
TCGA-FD-A43Y	1.23457	0.00832952	31.6408	0.277539	38.6878	4.43281	1.90999
TCGA-S5-AA26	3.34137	4.21e-05	114.266	0.477015	0.2389	17.7176	1.06374
TCGA-KQ-A41R	2.13809	0.553024	26.2576	0.307435	1.61004	19.5614	3.29142
TCGA-DK-AA6M	3.77259	0.0431745	10.3881	0.471254	18.0515	5.52166	2.80445
TCGA-ZF-AA52	6.48722	6.97e-05	45.2686	0.53308	5.19514	8.56743	7.7347
TCGA-FD-A3N6	3.8528	12.5723	125.918	0.79031	46.0708	1.91315	0.281492
TCGA-UY-A78P	0.862653	0.324347	18.9345	0.889405	38.4338	3.72074	2.0107
TCGA-CU-A0YR	1.43514	6.8e-05	9.31847	0.191768	4.94138	2.04419	2.33162
TCGA-4Z-AA84	16.5592	0.0178901	17.633	0.114478	1.20679	8.22732	4.00103
TCGA-ZF-AA4U	3.80141	0.0245659	17.5923	0.372611	11.9895	7.51267	0.636029
TCGA-ZF-A9R0	5.34983	0.015181	72.6158	0.214801	18.322	5.95361	10.1515
TCGA-XF-AAMX	4.62345	0.425762	19.4449	0.263715	1.14125	8.61173	4.22157
TCGA-DK-A1AE	2.95144	0.00252084	15.7384	0.794786	13.6476	2.79314	1.55041
TCGA-DK-A2I1	3.44218	0.345921	8.36304	0.571236	5.2545	9.11191	3.44648
TCGA-FD-A5BR	3.27596	0.00476853	57.7313	0.319537	9.03016	3.25634	4.07312
TCGA-FD-A5BY	0.701083	0.887035	12.153	0.621426	24.746	3.52255	3.72988
TCGA-E7-A519	3.71162	7.81e-05	38.5947	0.375503	12.2252	13.318	3.30477
TCGA-DK-A3IU	1.21699	2.92e-05	12.433	0.740251	21.8494	2.45846	3.20343
TCGA-XF-A9T0	2.15187	5.63e-05	21.3942	0.133457	2.31748	9.07206	0.573365
TCGA-YF-AA3M	3.20423	7.8e-05	20.0358	0.190947	4.99846	3.63734	2.62396
TCGA-KQ-A41Q	5.26213	0.0100403	25.0303	0.0506503	2.65067	9.08442	3.14674
TCGA-CF-A9FF	0.516018	6.09e-05	36.2197	0.408161	5.03811	8.52344	1.07287
TCGA-XF-A9ST	2.14779	0.0197622	4.04811	0.126803	0.827098	3.5924	1.21072
TCGA-DK-A6B5	1.75043	0.00142827	42.5599	0.100421	20.7065	8.05759	2.65808
TCGA-DK-AA71	3.52353	6.78e-05	43.3354	1.59895	12.3321	4.81697	3.71437
TCGA-KQ-A41O	3.29898	0.00557373	50.3045	0.0651041	0.739821	17.0398	1.4191
TCGA-GU-AATO	5.91801	0.0270745	20.6077	0.280415	5.6253	6.37841	23.7022
TCGA-DK-A1A3	3.1773	0.020174	3.5976	0.424812	3.04566	2.43974	12.9908
TCGA-GD-A6C6	14.2527	0.0230327	6.20879	0.0735821	6.65716	5.27251	3.15526
TCGA-GC-A3RD	5.6521	0.168313	25.6068	0.617365	3.51655	3.40564	1.0875
